# Supplementary material for: Dipicolinic Acid-Tb3+/Eu3+ Lanthanide Fluorescence Sensor Array for Rapid and Visual Discrimination of Botanical Origin of Honey
Source: Foods. 2022 Oct 27;11(21):3388. doi: 10.3390/foods11213388 (PMC9656745; doi:10.3390/foods11213388)
Supplement: Supplementary file 1 [file foods-11-03388-s001.zip]

Archive with 1 entries (1 files):
- foods-1981566-supplementary.pdf
